# Supplementary material for: Molecular Analysis of SARS-CoV-2 Spike Protein-Induced Endothelial Cell Permeability and vWF Secretion
Source: Int J Mol Sci. 2023 Mar 16;24(6):5664. doi: 10.3390/ijms24065664 (PMC10053386; doi:10.3390/ijms24065664)
Supplement: Supplementary file 1 [file ijms-24-05664-s001.zip]

Archive with 3 entries (3 files):
- Figure S1.TIF
- Figure S2.TIF
- Figure S3.tif
